# Supplementary material for: Different Polymers for the Base of Removable Dentures? Part I: A Narrative Review of Mechanical and Physical Properties
Source: Polymers (Basel). 2023 Aug 22;15(17):3495. doi: 10.3390/polym15173495 (PMC10490543; doi:10.3390/polym15173495)
Supplement: Supplementary file 1 [file polymers-15-03495-s001.zip]

Archive with 1 entries (1 files):
- polymers-2507978-supplementary.pdf
